# Supplementary material for: Immune Responses and Protective Efficacy of Nanoemulsion-Adjuvanted Monkeypox Virus Recombinant Vaccines Against Lethal Challenge in Mice
Source: Pathogens. 2025 Dec 16;14(12):1293. doi: 10.3390/pathogens14121293 (PMC12735760; doi:10.3390/pathogens14121293)
Supplement: Supplementary file 1 [file pathogens-14-01293-s001.zip]

Archive with 1 entries (1 files):
- pathogens-3990076-supplementary.pdf
